# Supplementary material for: Knowledge, attitude, and practice toward perioperative neurocognitive disorders among healthcare workers in Shandong, China: a cross-sectional study
Source: PeerJ. 2025 Dec 9;13:e20450. doi: 10.7717/peerj.20450 (PMC12700114; doi:10.7717/peerj.20450)
Supplement: Supplemental Information 9 [file peerj-13-20450-s009.xls]

## Sheet: Sheet1
Age group		Gender		Residency		Education		Occupation		Professional title		Department		Work experience (years)-Group		Hospital classification		Participated in the training of PND
<30	1	Female	0	Non-urban	1	Associated Degree and lower	1	Nurse	0	Junior and below	1	Surgery	1	<10	1	Public primary hospital	1	Yes	1
[30,40]	2	Male	1	Urban	2	Bachelor’s Degree	2	Physician	1	Intermediate	2	Anesthesiology and operating room nurse	2	[10,20]	2	Public secondary hospital	2	No	2
>40	3					Master’s Degree and higher	3			Vice senior and above	3	The relevant internal medicine	3	>20	3	Public tertiary hospital	3
																Specialized hospital	4
																Private hospital	5
